# Supplementary material for: Curcumin analog WZ26 induces ROS and cell death via inhibition of STAT3 in cholangiocarcinoma
Source: Cancer Biol Ther. 2023 Jan 16;24(1):2162807. doi: 10.1080/15384047.2022.2162807 (PMC9851268; doi:10.1080/15384047.2022.2162807)
Supplement: Supplemental Material [file KCBT_A_2162807_SM2673.zip]

Archive with 5 entries (5 files):
- Figure S1 20221220.tif
- Figure S2 20221220.tif
- Figure S3 20221220.tif
- Figure S4 20221220.tif
- Supplementary File_Table S1.docx
